# Supplementary material for: Huoxue Jiegu compound capsule accelerates tibial fracture healing via angiogenesis-driven repair mechanisms
Source: Front Med (Lausanne). 2026 May 11;13:1810673. doi: 10.3389/fmed.2026.1810673 (PMC13199261; doi:10.3389/fmed.2026.1810673)
Supplement: Supplementary file 3 [file Table_1.xlsx]

## Sheet: BF
Supplementary Table1. Table of the Top 20 GO Enriched Biological Processes in HXJGCC
Category	Term	Count	PValue	Genes	Fold Enrichment
GOTERM_BP_DIRECT	GO:0006468~protein phosphorylation	33	9.998119199628433E-26	GSK3B, ROCK1, LRRK2, PIK3CD, AURKA, MAPK8, RPS6KA5, CHEK2, AKT3, CHEK1, PIM1, PTK2B, NEK1, AKT1, MAPK1, FYN, PRKACA, NTRK1, SYK, IGFBP3, INSR, EIF2AK3, BRAF, TYK2, CDK9, ERN1, CDK4, BTK, ATM, ERG, SGK1, FGFR1, MAP3K12	12.593041025038206
GOTERM_BP_DIRECT	GO:0051897~positive regulation of phosphatidylinositol 3-kinase/protein kinase B signal transduction	28	1.3244410058774628E-23	ITGB1, CSF1R, APP, FLT3, SRC, EGFR, PIK3CG, IGF1R, PTK2B, JAK2, PDGFRB, NTRK1, XBP1, TGFB1, IGFBP5, MUSK, INSR, PTPN11, F2, SIRT1, TGFBR1, MTOR, VEGFA, PIK3CA, IL1B, KIT, FGFR3, FGFR1	14.770447405481528
GOTERM_BP_DIRECT	GO:0048009~insulin-like growth factor receptor signaling pathway	21	1.974104358445653E-23	PDGFRB, ALK, NTRK1, CSF1R, MAP2K1, IGFBP5, MUSK, FLT3, INSR, EIF2AK3, PIK3R1, EGFR, IGF1R, AR, PIK3CA, KIT, AKT1, MAPK1, MET, FGFR3, FGFR1	27.89973398813178
GOTERM_BP_DIRECT	GO:0046777~protein autophosphorylation	24	1.1471792424550276E-22	PDGFRB, ALK, NTRK1, GSK3B, CSF1R, MUSK, FLT3, SRC, INSR, LRRK2, EIF2AK3, AURKA, IGF1R, ERN1, CHEK2, KIT, PIM1, PTK2B, AKT1, ATM, JAK2, ATR, MAP3K12, FGFR1	18.851957898132838
GOTERM_BP_DIRECT	GO:0010628~positive regulation of gene expression	37	2.1888485537645076E-22	APP, GSK3B, CXCL8, ROCK1, HDAC1, PIK3CD, PIK3CB, HIF1A, RELA, SLC6A4, SHH, MAPK8, AKT1, LDLR, CASR, MAP2K1, TGFB1, MUSK, NOS3, WNT3A, VDR, STAT3, EIF2AK3, BRAF, MAPK14, F3, TGFBR1, VEGFA, NR5A1, P2RX7, AR, IL6, IL1B, MDM2, ATM, PPARG, TLR4	8.142516580234778
GOTERM_BP_DIRECT	GO:0008284~positive regulation of cell population proliferation	37	1.0212338174679575E-21	HDAC4, CSF1R, FLT3, HDAC1, HTR2A, GLI1, RELA, EGFR, IGF1R, DPP4, SHH, CXCR2, PTK2B, JAK2, HRAS, PDGFRB, NPM1, XBP1, CASR, TGFB1, WNT3A, INSR, F2, SIRT1, TGFBR1, SMARCA4, VEGFA, AR, IL6, CDK4, IL1B, KIT, BCL2, MDM2, IL6ST, FGFR3, FGFR1	7.776739468232044
GOTERM_BP_DIRECT	GO:0007173~epidermal growth factor receptor signaling pathway	20	1.0273137581990601E-19	PDGFRB, ALK, NTRK1, CSF1R, MUSK, FLT3, SRC, INSR, BRAF, PTPN11, EGFR, IGF1R, PIK3CA, KIT, PTK2B, AKT1, MAPK1, MET, FGFR3, FGFR1	20.895778576409374
GOTERM_BP_DIRECT	GO:0030335~positive regulation of cell migration	28	1.2876465104753562E-19	ITGB1, CSF1R, CXCR4, PIK3CD, GLI1, EGFR, IGF1R, CASP8, AKT2, PTK2B, AKT1, JAK2, HRAS, CCR1, PDGFRB, XBP1, TGFB1, F10, MMP2, INSR, STAT3, F3, TGFBR1, VEGFA, MMP14, IL1B, KIT, ATM	10.462400245549418
GOTERM_BP_DIRECT	GO:0008286~insulin receptor signaling pathway	20	1.5226778601561677E-18	PDGFRB, ALK, NTRK1, GSK3B, CSF1R, MUSK, FLT3, INSR, PIK3R1, EGFR, IGF1R, PIK3CA, AKT2, KIT, AKT1, MAPK1, HRAS, MET, FGFR3, FGFR1	18.2395355370353
GOTERM_BP_DIRECT	GO:0048013~ephrin receptor signaling pathway	18	2.1737920654107385E-18	PDGFRB, ALK, NTRK1, CSF1R, MUSK, FLT3, SRC, MMP2, INSR, PTPN11, MMP9, EGFR, IGF1R, KIT, FYN, MET, FGFR3, FGFR1	22.78869028274293
GOTERM_BP_DIRECT	GO:0038084~vascular endothelial growth factor signaling pathway	16	1.0533586366306772E-17	ALK, NTRK1, CSF1R, MUSK, FLT3, INSR, PIK3CD, EGFR, RELA, IGF1R, VEGFA, PIK3CA, KIT, MET, FGFR3, FGFR1	27.771163785421493
GOTERM_BP_DIRECT	GO:0043410~positive regulation of MAPK cascade	23	1.878215494878206E-17	APP, MAP2K1, TGFB1, SYK, ROCK1, FLT3, INSR, IGFBP3, ADRB2, EGFR, IGF1R, VEGFA, P2RX7, AR, IL6, PTPRC, ADRB3, IL1B, KIT, JAK2, HRAS, FGFR3, FGFR1	12.132867511645543
GOTERM_BP_DIRECT	GO:0070374~positive regulation of ERK1 and ERK2 cascade	23	2.5714089289271906E-17	PDGFRB, CCR1, NTRK1, CSF1R, APP, MAP2K1, CASR, TGFB1, SRC, BRAF, PTPN11, HTR2A, EGFR, ICAM1, VEGFA, PTPRC, IL1B, TRPV4, PTK2B, HRAS, FGFR3, TLR4, MAP3K12	11.957028852056476
GOTERM_BP_DIRECT	GO:0045944~positive regulation of transcription by RNA polymerase II	47	5.2849195754628134E-17	HDAC4, APP, KDM1A, HDAC1, ADRB2, PIK3R1, NR3C1, GLI1, HIF1A, RELA, EGFR, GLI2, SHH, RPS6KA5, RXRA, AKT1, EP300, NOS1, JAK2, HRAS, BRD4, NPM1, XBP1, JUN, CREBBP, TGFB1, WNT3A, VDR, NR1H2, STAT3, MAPK14, ESR1, SIRT1, ESR2, SMARCA4, VEGFA, CDK9, NR5A1, KAT2B, AR, IL6, IL1B, ATM, PPARG, ERG, MET, TLR4	4.19736365512024
GOTERM_BP_DIRECT	GO:0001666~response to hypoxia	21	2.598773537857032E-16	CREBBP, TGFB1, ACE, NOS2, MMP2, SLC2A1, CXCR4, COMT, HIF1A, SLC6A4, VEGFA, DPP4, MMP14, CASP3, TRPV4, KCNMA1, CYP1A1, PTK2B, EP300, ATM, NOS1	12.695946365385808
GOTERM_BP_DIRECT	GO:0038063~collagen-activated tyrosine kinase receptor signaling pathway	14	5.054019337170722E-15	PDGFRB, ALK, NTRK1, CSF1R, SYK, MUSK, FLT3, INSR, EGFR, IGF1R, KIT, MET, FGFR3, FGFR1	25.97561440274338
GOTERM_BP_DIRECT	GO:0007165~signal transduction	46	7.049756418322271E-15	ALK, CSF1R, CXCL8, ROCK1, SRC, PIK3CD, PIK3CB, PIK3R1, NR3C1, HIF1A, EGFR, IGF1R, MAPK8, AKT2, AKT3, CXCR2, PTK2B, AKT1, MAPK1, JAK2, PRKACA, HRAS, PDGFRB, CHRNB1, NPM1, MAP2K1, CREBBP, IGFBP5, STAT3, BRAF, MAPK14, ESR1, TGFBR1, ESR2, AR, BMP1, PTPRC, CDK4, IL1B, KIT, ATM, PPARG, ERG, PI4KB, MET, TLR4	3.784564177944481
GOTERM_BP_DIRECT	GO:0010629~negative regulation of gene expression	24	1.357376359225309E-14	CCR1, GSK3B, APP, TGFB1, ACE, CXCL8, NOS2, HDAC1, SRC, STAT3, HIF1A, ESR1, SIRT1, AURKA, VEGFA, SHH, TERT, PIK3CA, AKT1, FYN, PPARG, MAPT, HRAS, LDLR	8.331349135626446
GOTERM_BP_DIRECT	GO:0036323~vascular endothelial growth factor receptor-1 signaling pathway	13	1.8353556752947677E-14	PDGFRB, ALK, NTRK1, CSF1R, MUSK, FLT3, INSR, EGFR, IGF1R, KIT, MET, FGFR3, FGFR1	28.550456646747097
GOTERM_BP_DIRECT	GO:0035790~platelet-derived growth factor receptor-alpha signaling pathway	13	2.3916436170737755E-14	PDGFRB, ALK, NTRK1, CSF1R, MUSK, FLT3, INSR, EGFR, IGF1R, KIT, MET, FGFR3, FGFR1	27.979447513812154

## Sheet: CC
Supplementary Table1.Table of the Top 20 GO Enriched Cellular Components in HXJGCC
Category	Term	Count	PValue	Genes	Fold Enrichment
GOTERM_CC_DIRECT	GO:0043235~receptor complex	26	5.122333158547166E-21	ITGB1, ALK, CSF1R, APP, ITGB5, FLT3, ADRB2, EGFR, IGF1R, RXRA, LDLR, PDGFRB, NTRK1, MUSK, VDR, INSR, TYK2, TGFBR1, ADRB3, KIT, PPARG, IL6ST, MET, FGFR3, TLR4, FGFR1	13.6899275839368
GOTERM_CC_DIRECT	GO:0005886~plasma membrane	98	2.3297386228037558E-14	APP, SERPINE1, COMT, ICAM1, IGF1R, AKT2, AKT3, SCN9A, PIM1, AKT1, PRKACA, TGM2, PDGFRB, CHRNB1, CASR, MAP2K1, MUSK, SLC5A7, AR, BTK, IL6ST, CFTR, CSF1R, CACNA1C, ADRB2, PIK3R1, DPP4, TERT, CCR1, ACE, TGFB1, WNT3A, INSR, BRAF, TRPV1, ESR1, PTPRC, TRPV4, MDM2, ALPL, FGFR3, MAP3K12, FGFR1, ITGB1, ALK, GSK3B, ITGB5, FLT3, LRRK2, SLC2A1, ADK, PIK3CD, HTR2A, PIK3CB, GLI1, PIK3CG, SLC6A4, MC4R, SHH, ATI…	2.00059097593491
GOTERM_CC_DIRECT	GO:0005829~cytosol	96	8.529809829417282E-13	APP, GSK3B, KDM5C, LRRK2, ADK, SLC2A1, PIK3CD, PIK3CB, COMT, GLI1, NR3C1, PIK3CG, GLI2, SHH, CASP8, ATIC, CCND1, CA2, CASP3, AKT2, AKT3, CHEK1, PIM1, NEK1, AKT1, EP300, NOS1, JAK2, PRKACA, HRAS, CTSD, TGM2, MAP2K1, SYK, ARG1, MMP3, TYK2, SIRT1, NR5A1, KAT2B, AR, MTAP, PHOSPHO1, MMP14, PIK3CA, IL1B, BTK, PPARG, ERG, MAPT, SGK1, CFTR, HDAC4, VCP, ROCK1, SRC, HDAC1, PIK3R1, TYMS, PTGS2, HIF1A, EGFR,…	1.9199704548908119
GOTERM_CC_DIRECT	GO:0045121~membrane raft	18	4.828631977468005E-12	ITGB1, APP, SRC, EGFR, TGFBR1, SLC6A4, ICAM1, DPP4, SHH, PTPRC, PGK1, BTK, FYN, MAPT, NOS1, JAK2, IL6ST, CTSD	9.747148586011145
GOTERM_CC_DIRECT	GO:0005737~cytoplasm	94	1.420985324220073E-10	ITGB1, APP, GSK3B, KDM5C, LRRK2, PIK3CD, PIK3CB, GLI1, NR3C1, PIK3CG, MC4R, RPS6KA5, CASP8, CCND1, CA2, CHEK2, CASP3, AKT2, AKT3, CHEK1, PIM1, NEK1, AKT1, EP300, NOS1, JAK2, PRKACA, HRAS, PDGFRB, SYK, ARG1, DNMT3A, TYK2, SIRT1, ERN1, AR, MTAP, MMP14, PIK3CA, BTK, PPARG, MAPT, SGK1, TLR4, CFTR, HDAC4, VCP, ROCK1, SRC, HDAC1, CXCR4, CACNA1C, PIK3R1, TYMS, CYP3A4, PTGS2, HDAC9, HIF1A, EGFR, RELA, MA…	1.7888532187332988
GOTERM_CC_DIRECT	GO:0005654~nucleoplasm	72	1.0555160459142845E-9	GSK3B, KDM5C, KDM1A, LRRK2, ADK, PIK3CB, GLI1, NR3C1, GLI2, RPS6KA5, CASP8, CCND1, CHEK2, CASP3, AKT2, CTSK, AKT3, CHEK1, PIM1, NEK1, AKT1, EP300, NOS1, JAK2, PRKACA, HRAS, CTSC, DNMT3A, SIRT1, TGFBR1, NR5A1, KAT2B, AR, MTAP, PPARG, ERG, SGK1, HDAC4, CSF1R, VCP, SRC, HDAC1, CACNA1C, HDAC9, HIF1A, RELA, AURKA, MAPK8, RXRA, TERT, CXCR2, MAPK1, BRD4, NPM1, JUN, XBP1, CREBBP, NOS2, VDR, NR1H2, STAT3,…	2.0030663273906515
GOTERM_CC_DIRECT	GO:0005634~nucleus	93	3.403679507738511E-9	APP, GSK3B, KDM5C, KDM1A, ADK, PIK3CB, GLI1, NR3C1, GLI2, RPS6KA5, CASP8, CCND1, CHEK2, CASP3, AKT2, CHEK1, PIM1, NEK1, AKT1, EP300, NOS1, JAK2, PRKACA, TGM2, PDGFRB, MAP2K1, IGFBP5, SYK, ARG1, IGFBP3, MMP2, MMP3, DNMT3A, TYK2, SIRT1, TGFBR1, NR5A1, KAT2B, AR, MTAP, MMP14, BTK, PPARG, ERG, MAPT, SGK1, CFTR, HDAC4, VCP, SRC, HDAC1, ADRB2, PIK3R1, TYMS, HDAC9, HIF1A, EGFR, RELA, AURKA, MAPK8, RXRA,…	1.7017963618700325
GOTERM_CC_DIRECT	GO:0009986~cell surface	25	3.5598790603786062E-9	ITGB1, CSF1R, APP, ITGB5, CXCR4, EGFR, ICAM1, DPP4, SHH, CXCR2, LDLR, ELANE, NTRK1, CASR, TGFB1, WNT3A, F3, TGFBR1, VEGFA, PTPRC, TRPV4, MET, FGFR3, TLR4, CFTR	4.314888283921517
GOTERM_CC_DIRECT	GO:0032991~protein-containing complex	25	8.174013476147109E-9	ALK, APP, VCP, KDM1A, HDAC1, CXCR4, NR3C1, PTGS2, HIF1A, EGFR, CASP8, CHEK1, AKT1, NOS1, NTRK1, NPM1, SYK, PTPN11, ESR1, SMARCA4, KAT2B, AR, BCL2, MDM2, CFTR	4.133800353047821
GOTERM_CC_DIRECT	GO:0005901~caveola	10	1.8005877772505026E-8	SRC, NOS3, INSR, KCNMA1, SLC2A1, MAPK1, HTR2A, JAK2, PTGS2, IGF1R	15.234432234432234
GOTERM_CC_DIRECT	GO:0009897~external side of plasma membrane	19	2.345647762832389E-8	ITGB1, CCR1, ACE, F10, INSR, CXCR4, TRPV1, F2, F3, ICAM1, P2RX7, PTPRC, CTSK, KIT, CXCR2, IL6ST, LDLR, TLR4, CTSB	5.256432429555916
GOTERM_CC_DIRECT	GO:0005764~lysosome	16	1.3275787379997997E-7	APP, ACE, SRC, INSR, LRRK2, CXCR4, ADRB2, MTOR, CTSS, IL1B, CTSK, GUSB, CTSD, LDLR, CTSC, CTSB	5.748842352615938
GOTERM_CC_DIRECT	GO:0005576~extracellular region	46	1.4662592454392263E-7	APP, VCP, CXCL8, ROCK1, SERPINE1, CTSS, DPP4, SHH, TTR, CTSK, MAPK1, GUSB, CTSD, ELANE, CTSC, TGM2, CTSB, GABBR1, TGFB1, ACE, IGFBP5, F10, MMP1, WNT3A, ARG1, IDH1, MMP2, IGFBP3, MMP3, MAPK14, MMP8, F2, MMP9, VEGFA, ADCY10, IL6, BMP1, MMP13, IL1B, ALPL, MAPT, IL6ST, SHBG, MET, FGFR3, FGFR1	2.272321280103381
GOTERM_CC_DIRECT	GO:0043025~neuronal cell body	17	1.575961630595545E-7	NTRK1, CASR, TGFB1, MAOB, HDAC1, SRC, INSR, LRRK2, TRPV1, HTR2A, IGF1R, P2RX7, ADCY10, CASP3, PTK2B, MAPT, IL6ST	5.2639298371005685
GOTERM_CC_DIRECT	GO:0005615~extracellular space	40	2.0473831764534726E-7	APP, CXCL8, LRRK2, SERPINE1, EGFR, CTSS, ICAM1, SHH, TTR, CTSK, CHEK1, PGK1, GUSB, CTSD, ELANE, CTSC, CTSB, TGFB1, ACE, IGFBP5, F10, MMP1, WNT3A, ARG1, MMP2, IGFBP3, MMP3, MMP8, F2, MMP9, F3, SMARCA4, VEGFA, MMP14, IL6, BMP1, MMP13, IL1B, KIT, IL6ST	2.447953760219427
GOTERM_CC_DIRECT	GO:0005925~focal adhesion	18	2.6002736526492025E-7	PDGFRB, ITGB1, MAP2K1, NPM1, ITGB5, SRC, EGFR, SLC6A4, ICAM1, DPP4, MMP14, PTPRC, TRPV4, PTK2B, MAPK1, JAK2, FGFR3, TGM2	4.749765246301043
GOTERM_CC_DIRECT	GO:0005943~phosphatidylinositol 3-kinase complex, class IA	5	6.761637732021794E-7	PIK3CA, PIK3CD, PIK3CB, PIK3R1, PIK3CG	63.47680097680098
GOTERM_CC_DIRECT	GO:0098978~glutamatergic synapse	20	9.74186919554068E-7	GSK3B, CASR, VCP, WNT3A, SRC, LRRK2, BRAF, HTR2A, MAPK14, EGFR, RELA, AURKA, CASP3, MDM2, PTK2B, AKT1, JAK2, PRKACA, HRAS, FGFR1	3.8863347536816923
GOTERM_CC_DIRECT	GO:0048471~perinuclear region of cytoplasm	22	2.509852209469452E-6	ITGB1, APP, VCP, NOS2, SRC, EIF2AK3, PIK3R1, EGFR, AURKA, ADCY10, PIK3CA, BTK, PTK2B, FYN, PPARG, NOS1, PI4KB, PRKACA, HRAS, TLR4, CTSB, TGM2	3.3515750915750915
GOTERM_CC_DIRECT	GO:0043231~intracellular membrane-bounded organelle	26	2.9556248416594854E-6	CSF1R, APP, VCP, SRC, LRRK2, PIK3CB, COMT, CYP3A4, PTGS2, CTSS, IGF1R, HSD11B1, AKT2, CTSK, CHEK1, GUSB, LDLR, ELANE, CTSC, PDGFRB, MAP2K1, BRAF, ESR2, CYP1A1, ATM, PPARG	2.906765445904389

## Sheet: MF
Supplementary Table1.Table of the Top 20 GO Enriched Molecular Functions in HXJGCC
Category	Term	Count	PValue	Genes	Fold Enrichment
GOTERM_MF_DIRECT	GO:0004713~protein tyrosine kinase activity	26	3.704161898065293E-27	ALK, CSF1R, FLT3, SRC, EGFR, IGF1R, RPS6KA5, PTK2B, NEK1, FYN, JAK2, PDGFRB, NTRK1, MAP2K1, SYK, MUSK, INSR, EIF2AK3, BRAF, TYK2, MTOR, KIT, BTK, MET, FGFR3, FGFR1	23.50793650793651
GOTERM_MF_DIRECT	GO:0004672~protein kinase activity	33	1.6357990749467108E-24	ALK, GSK3B, ROCK1, FLT3, SRC, LRRK2, EGFR, PIK3CG, AURKA, MAPK8, CCND1, CHEK2, AKT3, CHEK1, NEK1, AKT1, JAK2, PRKACA, PDGFRB, NTRK1, MAP2K1, SYK, EIF2AK3, BRAF, TYK2, MAPK14, TGFBR1, MTOR, CDK9, BTK, MET, ATR, MAP3K12	11.52121640735502
GOTERM_MF_DIRECT	GO:0005524~ATP binding	63	5.497897493371619E-24	ALK, GSK3B, FLT3, LRRK2, ADK, PIK3CD, PIK3CB, PIK3CG, IGF1R, RPS6KA5, CHEK2, AKT2, AKT3, CHEK1, PIM1, NEK1, AKT1, JAK2, PRKACA, TGM2, PDGFRB, MAP2K1, SYK, MUSK, TYK2, TGFBR1, ERN1, PIK3CA, KIT, BTK, SGK1, MET, CFTR, CSF1R, VCP, ROCK1, SRC, EGFR, AURKA, MAPK8, PGK1, PTK2B, MAPK1, FYN, NTRK1, INSR, EIF2AK3, BRAF, TRPV1, MAPK14, MTOR, SMARCA4, CDK9, P2RX7, ADCY10, CDK4, TRPV4, ATM, PI4KB, FGFR3, ATR…	4.310802069857697
GOTERM_MF_DIRECT	GO:0042802~identical protein binding	64	1.4147442374626006E-21	ALK, APP, KDM5C, KDM1A, LRRK2, SLC2A1, HTR2A, NR3C1, PIK3CG, SLC6A4, IGF1R, CASP8, CHEK2, AKT1, JAK2, CTSC, CASR, DNMT3A, MMP9, SIRT1, ERN1, KCNMA1, BTK, PPARG, MAPT, IL6ST, MET, TLR4, HDAC4, VCP, MAOB, ADRB2, EGFR, RELA, DPP4, TTR, RXRA, TERT, MAPK1, FYN, LDLR, NTRK1, JUN, XBP1, TGFB1, WNT3A, INSR, IDH1, STAT3, EIF2AK3, BRAF, TRPV1, ESR1, MTOR, VEGFA, P2RX7, IL6, BMP1, TRPV4, BCL2, MDM2, ATM, FG…	3.8099525685344484
GOTERM_MF_DIRECT	GO:0140801~histone H2AXY142 kinase activity	22	2.8997447735205444E-21	PDGFRB, ALK, NTRK1, CSF1R, MAP2K1, SYK, MUSK, FLT3, SRC, INSR, EIF2AK3, TYK2, EGFR, IGF1R, KIT, BTK, PTK2B, FYN, JAK2, MET, FGFR3, FGFR1	19.89133089133089
GOTERM_MF_DIRECT	GO:0035401~histone H3Y41 kinase activity	22	2.8997447735205444E-21	PDGFRB, ALK, NTRK1, CSF1R, MAP2K1, SYK, MUSK, FLT3, SRC, INSR, EIF2AK3, TYK2, EGFR, IGF1R, KIT, BTK, PTK2B, FYN, JAK2, MET, FGFR3, FGFR1	19.89133089133089
GOTERM_MF_DIRECT	GO:0106310~protein serine kinase activity	31	7.164312989476953E-20	GSK3B, ROCK1, LRRK2, PIK3CB, PIK3CG, AURKA, MAPK8, RPS6KA5, CHEK2, AKT2, AKT3, CHEK1, PIM1, PGK1, NEK1, AKT1, MAPK1, PRKACA, MAP2K1, EIF2AK3, BRAF, MAPK14, MTOR, CDK9, ERN1, PIK3CA, CDK4, ATM, SGK1, ATR, MAP3K12	8.984540117416831
GOTERM_MF_DIRECT	GO:0004674~protein serine/threonine kinase activity	31	2.787807514568142E-19	GSK3B, ROCK1, LRRK2, AURKA, MAPK8, RPS6KA5, CHEK2, AKT2, AKT3, CHEK1, PIM1, PGK1, NEK1, AKT1, MAPK1, PRKACA, BRD4, MAP2K1, SYK, EIF2AK3, BRAF, MAPK14, TGFBR1, MTOR, CDK9, ERN1, CDK4, ATM, SGK1, ATR, MAP3K12	8.562290190227529
GOTERM_MF_DIRECT	GO:0019899~enzyme binding	30	1.6432808277328359E-18	APP, KDM1A, HDAC1, SRC, CYP3A4, PTGS2, HIF1A, EGFR, MAPK8, RXRA, CCND1, AKT1, FYN, BRD4, PDGFRB, JUN, TGFB1, EIF2AK3, MAPK14, ESR1, SIRT1, ESR2, NR5A1, ERN1, AR, CYP1A1, MDM2, PPARG, MAPT, CFTR	8.462857142857143
GOTERM_MF_DIRECT	GO:0005011~macrophage colony-stimulating factor receptor activity	13	3.8065140310735794E-14	PDGFRB, ALK, NTRK1, CSF1R, MUSK, FLT3, INSR, EGFR, IGF1R, KIT, MET, FGFR3, FGFR1	26.964985994397757
GOTERM_MF_DIRECT	GO:0038062~protein tyrosine kinase collagen receptor activity	13	3.8065140310735794E-14	PDGFRB, ALK, NTRK1, CSF1R, MUSK, FLT3, INSR, EGFR, IGF1R, KIT, MET, FGFR3, FGFR1	26.964985994397757
GOTERM_MF_DIRECT	GO:0008288~boss receptor activity	13	3.8065140310735794E-14	PDGFRB, ALK, NTRK1, CSF1R, MUSK, FLT3, INSR, EGFR, IGF1R, KIT, MET, FGFR3, FGFR1	26.964985994397757
GOTERM_MF_DIRECT	GO:0005009~insulin receptor activity	13	3.8065140310735794E-14	PDGFRB, ALK, NTRK1, CSF1R, MUSK, FLT3, INSR, EGFR, IGF1R, KIT, MET, FGFR3, FGFR1	26.964985994397757
GOTERM_MF_DIRECT	GO:0060175~brain-derived neurotrophic factor receptor activity	13	3.8065140310735794E-14	PDGFRB, ALK, NTRK1, CSF1R, MUSK, FLT3, INSR, EGFR, IGF1R, KIT, MET, FGFR3, FGFR1	26.964985994397757
GOTERM_MF_DIRECT	GO:0005020~stem cell factor receptor activity	13	3.8065140310735794E-14	PDGFRB, ALK, NTRK1, CSF1R, MUSK, FLT3, INSR, EGFR, IGF1R, KIT, MET, FGFR3, FGFR1	26.964985994397757
GOTERM_MF_DIRECT	GO:0005004~GPI-linked ephrin receptor activity	13	3.8065140310735794E-14	PDGFRB, ALK, NTRK1, CSF1R, MUSK, FLT3, INSR, EGFR, IGF1R, KIT, MET, FGFR3, FGFR1	26.964985994397757
GOTERM_MF_DIRECT	GO:0036332~placental growth factor receptor activity	13	3.8065140310735794E-14	PDGFRB, ALK, NTRK1, CSF1R, MUSK, FLT3, INSR, EGFR, IGF1R, KIT, MET, FGFR3, FGFR1	26.964985994397757
GOTERM_MF_DIRECT	GO:0005018~platelet-derived growth factor alpha-receptor activity	13	3.8065140310735794E-14	PDGFRB, ALK, NTRK1, CSF1R, MUSK, FLT3, INSR, EGFR, IGF1R, KIT, MET, FGFR3, FGFR1	26.964985994397757
GOTERM_MF_DIRECT	GO:0005008~hepatocyte growth factor receptor activity	13	3.8065140310735794E-14	PDGFRB, ALK, NTRK1, CSF1R, MUSK, FLT3, INSR, EGFR, IGF1R, KIT, MET, FGFR3, FGFR1	26.964985994397757
GOTERM_MF_DIRECT	GO:0005007~fibroblast growth factor receptor activity	13	4.909389853458912E-14	PDGFRB, ALK, NTRK1, CSF1R, MUSK, FLT3, INSR, EGFR, IGF1R, KIT, MET, FGFR3, FGFR1	26.44642857142857

## Sheet: KEGG
Supplementary Table1.Table of the Top 20 KEGG Enriched Pathways in HXJGCC
Category	Term	Fold Enrichment	PValue	Count	Genes
KEGG_PATHWAY	HIF-1 signaling pathway	12.178541226215644	2.7504125107774183E-21	27	SERPINE1, SLC2A1, PIK3CD, PIK3CB, PIK3R1, HIF1A, RELA, EGFR, IGF1R, AKT2, AKT3, PGK1, AKT1, MAPK1, EP300, MAP2K1, CREBBP, NOS2, NOS3, INSR, STAT3, MTOR, VEGFA, IL6, PIK3CA, BCL2, TLR4
KEGG_PATHWAY	Relaxin signaling pathway	10.304919499105544	2.5455417084993557E-19	27	SRC, PIK3CD, PIK3CB, PIK3R1, RELA, EGFR, MAPK8, AKT2, AKT3, AKT1, MAPK1, NOS1, PRKACA, HRAS, JUN, MAP2K1, TGFB1, NOS2, MMP1, NOS3, MMP2, MAPK14, MMP9, TGFBR1, VEGFA, MMP13, PIK3CA
KEGG_PATHWAY	FoxO signaling pathway	10.072477705892638	4.665730910930685E-19	27	PIK3CD, PIK3CB, PIK3R1, EGFR, IGF1R, MAPK8, CCND1, AKT2, AKT3, AKT1, MAPK1, EP300, HRAS, MAP2K1, CREBBP, TGFB1, INSR, STAT3, BRAF, MAPK14, SIRT1, TGFBR1, IL6, PIK3CA, MDM2, ATM, SGK1
KEGG_PATHWAY	PI3K-Akt signaling pathway	5.345400231273288	8.868616775179613E-18	39	ITGB1, CSF1R, GSK3B, ITGB5, FLT3, PIK3CD, PIK3CB, PIK3R1, RELA, EGFR, PIK3CG, IGF1R, RXRA, CCND1, AKT2, AKT3, AKT1, MAPK1, JAK2, HRAS, PDGFRB, NTRK1, MAP2K1, SYK, NOS3, INSR, MTOR, VEGFA, IL6, PIK3CA, CDK4, KIT, BCL2, MDM2, SGK1, MET, FGFR3, TLR4, FGFR1
KEGG_PATHWAY	Prolactin signaling pathway	13.976416639371111	6.64945039400155E-17	20	GSK3B, MAP2K1, SRC, STAT3, PIK3CD, PIK3CB, PIK3R1, MAPK14, ESR1, RELA, ESR2, MAPK8, PIK3CA, CCND1, AKT2, AKT3, AKT1, MAPK1, JAK2, HRAS
KEGG_PATHWAY	Thyroid hormone signaling pathway	9.76057948913458	1.3675181185961773E-16	24	GSK3B, MAP2K1, CREBBP, HDAC1, SRC, SLC2A1, PIK3CD, PIK3CB, PIK3R1, HIF1A, ESR1, MTOR, KAT2B, RXRA, PIK3CA, CCND1, AKT2, AKT3, MDM2, AKT1, EP300, MAPK1, PRKACA, HRAS
KEGG_PATHWAY	TNF signaling pathway	9.58970099667774	1.119064559380551E-15	23	MAP2K1, JUN, MMP3, PIK3CD, PIK3CB, PIK3R1, PTGS2, MAPK14, MMP9, RELA, ICAM1, MMP14, IL6, MAPK8, RPS6KA5, CASP8, PIK3CA, IL1B, CASP3, AKT2, AKT3, AKT1, MAPK1
KEGG_PATHWAY	C-type lectin receptor signaling pathway	9.923255813953489	1.2985832890811073E-14	21	JUN, SYK, SRC, PIK3CD, PTPN11, PIK3CB, PIK3R1, PTGS2, MAPK14, RELA, IL6, MAPK8, CASP8, PIK3CA, IL1B, AKT2, AKT3, MDM2, AKT1, MAPK1, HRAS
KEGG_PATHWAY	MAPK signaling pathway	5.292403100775195	2.505117367693226E-14	32	CSF1R, FLT3, CACNA1C, RELA, EGFR, IGF1R, MAPK8, RPS6KA5, CASP3, AKT2, AKT3, AKT1, MAPK1, PRKACA, HRAS, PDGFRB, NTRK1, JUN, MAP2K1, TGFB1, INSR, BRAF, MAPK14, TGFBR1, VEGFA, IL1B, KIT, MAPT, MET, FGFR3, FGFR1, MAP3K12
KEGG_PATHWAY	Phospholipase D signaling pathway	7.658888715467457	1.427671453420845E-13	23	PDGFRB, MAP2K1, CXCL8, SYK, INSR, PIK3CD, PTPN11, PIK3CB, PIK3R1, F2, EGFR, MTOR, PIK3CG, PIK3CA, AKT2, KIT, AKT3, CXCR2, PTK2B, AKT1, MAPK1, FYN, HRAS
KEGG_PATHWAY	Estrogen signaling pathway	7.852936255646646	3.343776435787855E-13	22	MAP2K1, JUN, GABBR1, NOS3, SRC, MMP2, PIK3CD, PIK3CB, PIK3R1, ESR1, MMP9, EGFR, ESR2, PIK3CA, AKT2, AKT3, BCL2, AKT1, MAPK1, PRKACA, HRAS, CTSD
KEGG_PATHWAY	Toll-like receptor signaling pathway	9.10390441647109	3.348585656329663E-13	20	MAP2K1, JUN, CXCL8, PIK3CD, TYK2, PIK3CB, PIK3R1, MAPK14, RELA, IL6, MAPK8, CASP8, PIK3CA, IL1B, CTSK, AKT2, AKT3, AKT1, MAPK1, TLR4
KEGG_PATHWAY	Neurotrophin signaling pathway	8.26937984496124	2.02348810957251E-12	20	NTRK1, GSK3B, MAP2K1, JUN, PIK3CD, BRAF, PTPN11, PIK3CB, PIK3R1, MAPK14, RELA, MAPK8, RPS6KA5, PIK3CA, AKT2, AKT3, BCL2, AKT1, MAPK1, HRAS
KEGG_PATHWAY	Chemokine signaling pathway	6.169899987950355	3.942346531376212E-12	24	CCR1, GSK3B, MAP2K1, CXCL8, ROCK1, SRC, STAT3, CXCR4, PIK3CD, BRAF, PIK3CB, PIK3R1, PIK3CG, RELA, PIK3CA, AKT2, AKT3, CXCR2, PTK2B, AKT1, MAPK1, JAK2, PRKACA, HRAS
KEGG_PATHWAY	Ras signaling pathway	5.4202657807308965	7.304618463905007E-12	26	CSF1R, FLT3, PIK3CD, PIK3CB, PIK3R1, RELA, EGFR, IGF1R, MAPK8, AKT2, AKT3, AKT1, MAPK1, PRKACA, HRAS, PDGFRB, NTRK1, MAP2K1, INSR, PTPN11, VEGFA, PIK3CA, KIT, MET, FGFR3, FGFR1
KEGG_PATHWAY	VEGF signaling pathway	12.404069767441861	7.680399530518933E-12	15	MAP2K1, NOS3, SRC, PIK3CD, PIK3CB, PIK3R1, PTGS2, MAPK14, VEGFA, PIK3CA, AKT2, AKT3, AKT1, MAPK1, HRAS
KEGG_PATHWAY	ErbB signaling pathway	9.807869118442401	9.559499622147083E-12	17	GSK3B, MAP2K1, JUN, SRC, PIK3CD, BRAF, PIK3CB, PIK3R1, EGFR, MTOR, MAPK8, PIK3CA, AKT2, AKT3, AKT1, MAPK1, HRAS
KEGG_PATHWAY	JAK-STAT signaling pathway	6.497369878183832	1.4497988058794252E-11	22	PDGFRB, CREBBP, STAT3, PIK3CD, PTPN11, TYK2, PIK3CB, PIK3R1, EGFR, MTOR, IL6, PIK3CA, CCND1, AKT2, AKT3, PIM1, BCL2, AKT1, EP300, JAK2, IL6ST, HRAS
KEGG_PATHWAY	T cell receptor signaling pathway	7.7271254288982085	2.7290203875545612E-11	19	GSK3B, MAP2K1, JUN, PIK3CD, PTPN11, PIK3CB, PIK3R1, MAPK14, RELA, MAPK8, PTPRC, PIK3CA, CDK4, AKT2, AKT3, AKT1, MAPK1, FYN, HRAS
KEGG_PATHWAY	Rap1 signaling pathway	5.61693725318122	2.8062476733441613E-11	24	PDGFRB, ITGB1, CSF1R, MAP2K1, SRC, INSR, PIK3CD, BRAF, PIK3CB, PIK3R1, MAPK14, EGFR, IGF1R, VEGFA, PIK3CA, AKT2, KIT, AKT3, AKT1, MAPK1, HRAS, MET, FGFR3, FGFR1
