# Supplementary material for: Huoxue Jiegu compound capsule accelerates tibial fracture healing via angiogenesis-driven repair mechanisms
Source: Front Med (Lausanne). 2026 May 11;13:1810673. doi: 10.3389/fmed.2026.1810673 (PMC13199261; doi:10.3389/fmed.2026.1810673)
Supplement: Supplementary file 4 [file Table_2.xlsx]

## Sheet: Molecular Dynamics Simulation
Supplementary Table2. Molecular Dynamics Simulation Parameters and Results
Name	RMSD (A）	Energy (kcal/mol)	RMSF Characteristics	Stability Evaluation	Remarks
Naringenin–1G5M	2→5 (stable after 60 ns)	≈ –20 (stable fluctuations)	High at residues 40, 180	Stable (late equilibration)	Significant early rearrangement
Cauloside A–1ALU	Fluctuates then stabilizes ~2	Jump to 40 then constant	Smooth baseline	Stable	Minor structural adaptation
Tetrahydrotanshinone–6NJS	Constant ~2	Stable around 0	Low, smooth	Highly stable	Well-equilibrated system
Leonticine–1JNM	Constant ~1	Stable with minimal fluctuation	Parabolic shape (terminal flexibility)	Highly stable	Rigid core structure
Kaempferol–1M14	Rises 3→11 (no plateau)	Drifting upward	Broadly elevated	Unstable	Non-converged simulation
Quercetin–1H10	Equilibrated mid-simulation	Constant	Smooth baseline	Stable	Consistent equilibrium state
note:All RMSD, RMSF, and energy values were derived from 100 ns molecular dynamics simulations. Stable systems were identified by plateauing RMSD and stationary energy values. Unstable systems (notably System E) exhibited non-convergent behavior across multiple metrics.
